# Supplementary material for: A standardized framework for representation of ancestry data in genomics studies, with application to the NHGRI-EBI GWAS Catalog
Source: Genome Biol. 2018 Feb 15;19:21. doi: 10.1186/s13059-018-1396-2 (PMC5815218; doi:10.1186/s13059-018-1396-2)
Supplement: Supplementary file 2 — Table S1. GWAS Catalog countries of recruitment for which no ancestry information was provided. (XLSX 77 kb) [file 13059_2018_1396_MOESM2_ESM.xlsx]

## Sheet: Sheet1
Supplementary Table 1. GWAS Catalog countries of recruitment for which no ancestry information was provided.
Country of recruitment	Ancestry category (used for papers published between 2005 and 2013)	Ancestry category (used for papers published in 2014)	Ancestry category (used for papers published in 2015)	Ancestry category (used papers published in 2016-2017)	Source if CIA Factbook not used
Barbados	African American or Afro-Caribbean	African American or Afro-Caribbean	African American or Afro-Caribbean	African American or Afro-Caribbean
Jamaica	African American or Afro-Caribbean	African American or Afro-Caribbean	African American or Afro-Caribbean	African American or Afro-Caribbean
Cameroon	African unspecified	African unspecified	African unspecified	African unspecified
Kenya	African unspecified	African unspecified	African unspecified	African unspecified
Malaysia	Asian unspecified	Asian unspecified	Asian unspecified	Asian unspecified
Myanmar	Asian unspecified	Asian unspecified	South East Asian	South East Asian
Singapore	Asian unspecified	Asian unspecified	Asian unspecified	Asian unspecified
Tajikistan	Central Asian	Central Asian	Central Asian	Central Asian
Uzbekistan	Central Asian	Central Asian	Central Asian	Central Asian
China	East Asian	East Asian	East Asian	East Asian
China, Hong Kong SAR	East Asian	East Asian	East Asian	East Asian
Japan	East Asian	East Asian	East Asian	East Asian
Mongolia	East Asian	East Asian	East Asian	East Asian
Republic of Korea	East Asian	East Asian	East Asian	East Asian
Australia	European	European	Not Reported	Not Reported
Austria	European	European	European	European
Bosnia and Herzegovina	European	European	European	Not Reported
Croatia	European	European	European	European
Denmark	European	European	European	European	Per "Statistics Denmark" (a government body that collects statistical information), Statistical yearbook 2015, http://dst.dk/Site/Dst/Udgivelser/GetPubFile.aspx?id=20195&sid=sy, http://dst.dk/en/Statistik/Publikationer/VisPub?cid=20195
Finland	European	European	European	European
Germany	European	European	European	European
Hungary	European	European	Not Reported	Not Reported
Iceland	European	European	European	European
Italy	European	European	European	European
Lithuania	European	European	European	European
Norway	European	European	European	European
Poland	European	European	European	European
Republic of Ireland	European	European	European	European
Romania	European	European	European	Not Reported
Serbia	European	European	European	Not Reported
Slovakia	European	European	European	Not Reported
Spain	European	European	European	European
Sweden	European	European	European	Not Reported
Switzerland	European	European	European	European
The former Yugoslav Republic of Macedonia	European	European	European	Not Reported
U.K.	European	Not Reported	Not Reported	Not Reported
Armenia	Greater Middle Eastern	Greater Middle Eastern	Not Reported	Not Reported
Azerbaijan	Greater Middle Eastern	Greater Middle Eastern	Not Reported	Not Reported
Egypt	Greater Middle Eastern	Greater Middle Eastern	Greater Middle Eastern	Greater Middle Eastern
Georgia	Greater Middle Eastern	Greater Middle Eastern	Not Reported	Not Reported
Iran (Islamic Republic of)	Greater Middle Eastern	Greater Middle Eastern	Greater Middle Eastern	Greater Middle Eastern
Lebanon	Greater Middle Eastern	Greater Middle Eastern	Greater Middle Eastern	Greater Middle Eastern
Morocco	Greater Middle Eastern	Greater Middle Eastern	Greater Middle Eastern	Greater Middle Eastern
Guatemala	Hispanic or Latin America	Hispanic or Latin America	Hispanic or Latin America	Hispanic or Latin America	Wang et al. 2008
Honduras	Hispanic or Latin America	Hispanic or Latin America	Hispanic or Latin America	Hispanic or Latin America	Moreno-Estrada et al. 2013
Mexico	Hispanic or Latin America	Hispanic or Latin America	Hispanic or Latin America	Hispanic or Latin America	Moreno-Estrada et al. 2013
Costa Rica	Hispanic or Latin America	Hispanic or Latin America	Hispanic or Latin America	Hispanic or Latin America	Wang et al. 2008
Argentina	Hispanic or Latin America	Hispanic or Latin America	Hispanic or Latin America	Hispanic or Latin America	Wang et al. 2008
Brazil	Hispanic or Latin America	Hispanic or Latin America	Hispanic or Latin America	Hispanic or Latin America	Wang et al. 2008
Chile	Hispanic or Latin America	Hispanic or Latin America	Hispanic or Latin America	Hispanic or Latin America	Galanter et al. 2012, Wang et al. 2008
Cuba	Hispanic or Latin America	Hispanic or Latin America	Hispanic or Latin America	Hispanic or Latin America	Moreno-Estrada et al. 2013
Venezuela	Hispanic or Latin America	Hispanic or Latin America	Hispanic or Latin America	Hispanic or Latin America	Moreno-Estrada et al. 2013
Colombia	Hispanic or Latin America	Hispanic or Latin America	Hispanic or Latin America	Hispanic or Latin America	Moreno-Estrada et al. 2013
Puerto Rico	Hispanic or Latin America	Hispanic or Latin America	Hispanic or Latin America	Hispanic or Latin America	Moreno-Estrada et al. 2013
Saudi Arabia	Greater Middle Eastern	Greater Middle Eastern	Greater Middle Eastern	Greater Middle Eastern
Tunisia	Greater Middle Eastern	Greater Middle Eastern	Greater Middle Eastern	Greater Middle Eastern
Angola	Not Reported	Not Reported	Not Reported	Not Reported
Belarus	Not Reported	Not Reported	Not Reported	Not Reported
Belgium	Not Reported	Not Reported	Not Reported	Not Reported
Bulgaria	Not Reported	Not Reported	Not Reported	Not Reported
Canada	Not Reported	Not Reported	Not Reported	Not Reported
Cyprus	Not Reported	Not Reported	Not Reported	Not Reported
Czech Republic	Not Reported	Not Reported	Not Reported	Not Reported
Ecuador	Not Reported	Not Reported	Not Reported	Hispanic or Latin America	Homburger et al 2015
Estonia	Not Reported	Not Reported	Not Reported	Not Reported
Ethiopia	Not Reported	Not Reported	Not Reported	Sub-Saharan African
France	Not Reported	Not Reported	Not Reported	Not Reported	Although this data is not officially collected, several organizations that look at demographics in the Country have stated that more than 10% of the population in France is non-Europeans.
Greece	Not Reported	Not Reported	European	European
Indonesia	Not Reported	Not Reported	Not Reported	Asian unspecified
Israel	Not Reported	Not Reported	Not Reported	Not Reported
Kazakhstan	Not Reported	Not Reported	Not Reported	Not Reported
Latvia	Not Reported	Not Reported	Not Reported	Not Reported
Mauritius	Not Reported	Not Reported	Not Reported	Not Reported
Nepal	Not Reported	Not Reported	Not Reported	Asian unspecified	Cole et al. 2017
Netherlands	Not Reported	Not Reported	Not Reported	Not Reported
Netherlands Antilles	Not Reported	Not Reported	Not Reported	Not Reported
New Zealand	Not Reported	Not Reported	Not Reported	Not Reported
Norfolk Island	Not Reported	Not Reported	Not Reported	Not Reported
Peru	Not Reported	Not Reported	Not Reported	Not Reported	Homburger at al 2015
Philippines	Not Reported	Not Reported	Not Reported	Not Reported
Portugal	Not Reported	Not Reported	Not Reported	European
Qatar	Not Reported	Not Reported	Not Reported	Not Reported
Seychelles	Not Reported	Not Reported	Not Reported	Not Reported
Slovenia	Not Reported	Not Reported	Not Reported	Not Reported
South Africa	Not Reported	Not Reported	Not Reported	Not Reported
Sri Lanka	Not Reported	Not Reported	South Asian	South Asian
Suriname	Not Reported	Not Reported	Not Reported	Not Reported
Tanzania	Not Reported	Not Reported	Not Reported	Sub-Saharan African
Trinidad and Tobago	Not Reported	Not Reported	Not Reported	Not Reported
U.S.	Not Reported	Not Reported	Not Reported	Not Reported
Uganda	Not Reported	Not Reported	Not Reported	Not Reported
Ukraine	Not Reported	Not Reported	Not Reported	Not Reported
United Arab Emirates	Not Reported	Not Reported	Not Reported	Not Reported
Micronesia (Federated States of)	Oceanian	Oceanian	Oceanian	Oceanian
Papua New Guinea	Oceanian	Oceanian	Oceanian	Oceanian
Solomon Islands	Oceanian	Oceanian	Oceanian	Oceanian
Russian Federation	Other	Other	Not Reported	Not Reported
Turkey	Other	Other	Not Reported	Not Reported
Bangladesh	South Asian	South Asian	South Asian	South Asian
India	South Asian	South Asian	South Asian	South Asian
Pakistan	South Asian	South Asian	South Asian	South Asian
Thailand	South East Asian	South East Asian	South East Asian	South East Asian
Viet Nam	South East Asian	South East Asian	South East Asian	South East Asian
Ghana	Sub-Saharan African	Sub-Saharan African	Sub-Saharan African	Sub-Saharan African
Malawi	Sub-Saharan African	Sub-Saharan African	Sub-Saharan African	Sub-Saharan African
Mali	Sub-Saharan African	Sub-Saharan African	Sub-Saharan African	Sub-Saharan African
Nigeria	Sub-Saharan African	Sub-Saharan African	Sub-Saharan African	Sub-Saharan African
Senegal	Sub-Saharan African	Sub-Saharan African	NR	Sub-Saharan African
Botswana	Sub-Saharan African	Sub-Saharan African	Sub-Saharan African	Sub-Saharan African
Burkina Faso	Sub-Saharan African	Sub-Saharan African	Sub-Saharan African	Sub-Saharan African
Gambia	Sub-Saharan African	Sub-Saharan African	Sub-Saharan African	Sub-Saharan African
For these countries ancestry was inferred, where possible, based on information provided by the CIA World Factbook (https://www.cia.gov/library/publications/the-world-factbook/) and population genetics publications. Since the Factbook undergoes updates, this spreadsheet was reviewed on a regular basis. Ancestry is inferred where at least 90% of the population of a country has the same ancestral b…
