# Supplementary material for: A standardized framework for representation of ancestry data in genomics studies, with application to the NHGRI-EBI GWAS Catalog
Source: Genome Biol. 2018 Feb 15;19:21. doi: 10.1186/s13059-018-1396-2 (PMC5815218; doi:10.1186/s13059-018-1396-2)
Supplement: Supplementary file 3 — Table S2. GWAS Catalog detailed descriptions with ancestry category assignments. (XLSX 77 kb) [file 13059_2018_1396_MOESM3_ESM.xlsx]

## Sheet: Sheet1
Supplementary Table 2. All GWAS Catalog detailed descriptions with ancestry category assignments.
DETAILED SAMPLE DESCRIPTION	ANCESTRY CATEGORY
(see Thye 2010)	Sub-Saharan African
Afghanistan	Other
African	African unspecified
African American, European, Hispanic/Latin American, East Asian & South Asian	European, South Asian, East Asian, African American or Afro-Caribbean, Hispanic or Latin American
African Caribbean	African American or Afro-Caribbean
African-American	African American or Afro-Caribbean
African-American or Afro-Caribbean	African American or Afro-Caribbean
Afro-Caribbean	African American or Afro-Caribbean
American Indian	Native American
American Indian, Asian, Pacific Islander or Hispanic/Latino	Asian unspecified, Oceanian, Native American, Hispanic or Latin American
Amish (founder/genetic isolate)	European
Amish (founder/genetic isolate)	Other
Arab	Greater Middle Eastern
Arab Israeli (founder/genetic isolate)	Greater Middle Eastern
Ashkenazi Jewish	European
Ashkenazi Jewish	Other
Ashkenazi Jewish (founder/genetic isolate)	Other
Ashkenazi Jewish, French Canadian and other European ancestry	European
Ashkenazi Jewish, South African Afrikaner and other European ancestry	European
Asian	Asian unspecified
Asian American	Asian unspecified
Asian Indian	South Asian
Asian or Pacific Islander	Asian unspecified, Oceanian
Asian, African American, European, or other ancestry	European, Asian unspecified, African American or Afro-Caribbean, Other
Bangladeshi	South Asian
Bashkir	Other
Black	African American or Afro-Caribbean
Brazilian	Hispanic or Latin American
British	European
Bulgarian	Other
Cape Verdian	NR
Caribbean Hispanic	Hispanic or Latin American
Carlantino (founder/genetic isolate)	European
Carlantino (founder/genetic isolate)	Other
Caucasian Eastern Mediterranean	Other
Central European	European
Chinese	East Asian
Chinese, Malay and Asian Indian ancestry	South Asian, South East Asian, East Asian
Cilento (founder/genetic isolate)	European
Cilento (founder/genetic isolate)	Other
Costa Rican (founder/genetic isolate)	Hispanic or Latin American
Curacao	NR
Dai Chinese	East Asian
Dominican Republic	Hispanic or Latin American
Dutch (founder/genetic isolate)	European
East Asian	East Asian
East Asian, South Asian and South East Asian ancestry	South Asian, South East Asian, East Asian
Erasmus Ruchpen (founder/genetic isolate)	European
Erasmus Ruchpen (founder/genetic isolate)	Other
European	European
European American	European
European ancestry and Erasmus Rucphen (founder/genetic isolate)	European
European and East Asian	European, East Asian
European and Hispanic	European, Hispanic or Latin American
European and Mexican	European
European and Mexican	Hispanic or Latin American
European and other ancestry	European, NR
European and unknown ancestry	European, NR
European, African American and Hispanic	African American or Afro-Caribbean
European, African American and Hispanic	European
European, African American and Hispanic	Hispanic or Latin American
European, African American and Native American ancestry	African American or Afro-Caribbean
European, African American and Native American ancestry	European
European, African American and Native American ancestry	Native American
European, African American and other ancestry	African American or Afro-Caribbean
European, African American and other ancestry	European
European, African American and other ancestry	Other
European, African American, Asian and other ancestry	European, Asian unspecified, African American or Afro-Caribbean, NR
European, African American, Asian and other unknown ancestry	European, Asian unspecified, African American or Afro-Caribbean, NR
European, African American, East Asian and South Asian	European, South Asian, East Asian, African American or Afro-Caribbean
European, African American, Hispanic American, and Asian American	African American or Afro-Caribbean
European, African American, Hispanic American, and Asian American	Asian unspecified
European, African American, Hispanic American, and Asian American	European
European, African American, Hispanic American, and Asian American	Hispanic or Latin American
European, African American, Hispanic and other ancestry	European, African American or Afro-Caribbean, Hispanic or Latin American, Other
European, African American, Hispanic, Asian and pacific islander and other ancestry	European, Asian unspecified, African American or Afro-Caribbean, Oceanian, Hispanic or Latin American, Other
European, African, Oceania, Hispanic and other ancestry	European, African unspecified, Oceanian, Hispanic or Latin American, Other
European, Asian, African America and Hispanic	European, African unspecified, Asian unspecified, Hispanic or Latin American
European, Black and other ancestry	African unspecified
European, Black and other ancestry	European
European, Black and other ancestry	Other
European, Chinese and other ancestry	East Asian
European, Chinese and other ancestry	European
European, Chinese and other ancestry	Other
European, Hispanic and other ancestry	European, Hispanic or Latin American, Other
European, Hispanic, African American, Asian, mixed race and other ancestry	African American or Afro-Caribbean
European, Hispanic, African American, Asian, mixed race and other ancestry	Asian unspecified
European, Hispanic, African American, Asian, mixed race and other ancestry	European
European, Hispanic, African American, Asian, mixed race and other ancestry	Hispanic or Latin American
European, Hispanic, African American, Asian, mixed race and other ancestry	Oceanian, Native American
European, Hispanic, African American, Asian, mixed race and other ancestry	Other
European, Hispanic, Native American, African American, East Asian and other ancestry	African American or Afro-Caribbean
European, Hispanic, Native American, African American, East Asian and other ancestry	East Asian, Other
European, Hispanic, Native American, African American, East Asian and other ancestry	European
European, Hispanic, Native American, African American, East Asian and other ancestry	Native American, Hispanic or Latin American
Filipino	Asian unspecified
Finnish (founder/genetic isolate)	European
Finnish Saami	European
French Canadian	European
French Canadian	Other
French Canadian (founder/genetic isolate)	European
Friuli Venezia Giulia (founder/genetic isolate)	European
Friuli Venezia Giulia (founder/genetic isolate)	Other
Gambian	Sub-Saharan African
Han Chinese	East Asian
Hispanic	Hispanic or Latin American
Hispanic and other ancestry	Hispanic or Latin American, Other
Hispanic and unknown ancestry	Hispanic or Latin American, NR
Hispanic/Latin American	Hispanic or Latin American
Hong Kong Chinese	East Asian
Hui Chinese	East Asian
Hutterite (founder/genetic isolate)	European
Hutterite (founder/genetic isolate)	Other
Icelandic	European
Indian	South Asian
Indian Asian	South Asian
Indo-European	South Asian
Indonesian	South East Asian
Iranian	Greater Middle Eastern
Irish (founder/genetic isolate)	European
Isolated population	NR
Israeli	Other
Isreali Arab	Greater Middle Eastern
Italian (founder/genetic isolate)	European
Japanese	East Asian
Jewish	NR
Jewish Israeli	Other
Jingpo Chinese	East Asian
Korculan (founder/genetic isolate)	European
Korean	East Asian
Kosraen	Oceanian
Latin American	Hispanic or Latin American
Latino	Hispanic or Latin American
Lebanese	Greater Middle Eastern
Malawian	Sub-Saharan African
Malay	South East Asian
Malaysian Chinese	East Asian
Martu Australian Aboriginal	Other
Mexican	Hispanic or Latin American
Mexican American	Hispanic or Latin American
Micronesian	Oceanian
Middle Eastern	Greater Middle Eastern
Middle Eastern/North African	Greater Middle Eastern
Mongolian	East Asian
Moroccan	Greater Middle Eastern
Native American	Native American
Native American ancestry-enriched North American	Native American, Hispanic or Latin American
Native American ancestry-enriched South American	Native American, Hispanic or Latin American
Native American or Alaska Native	Native American
Native Hawaiian	Oceanian
Native Hawaiian or other Pacific Islander	Oceanian
Nepalese	Asian unspecified
Nigerian	Sub-Saharan African
non-aboriginal Taiwanese	East Asian
non-Hispanic black	African unspecified
Norfolk Island (founder/genetic isolate)	Other
North Indian	South Asian
Northern European	European
Northern Finnish (founder/genetic isolate)	European
Ogliastran	European
Old Order Amish (founder/genetic isolate)	European
Old Order Amish (founder/genetic isolate)	Other
Orcadian (founder/genetic isolate)	European
Orcadian (founder/genetic isolate)	Other
Oriental	Asian unspecified
Other ancestry	Other
Pakistani	South Asian
Papua New Guinean	Oceanian
Pima Indian	Native American
Plains American Indian	Native American
Puerto Rican	Hispanic or Latin American
Punjabi Sikh	South Asian
Romanian (founder/genetic isolate)	European
Russian	Other
Sardinian (founder/genetic isolate)	European
Saudi Arab	Greater Middle Eastern
Silk Road (founder/genetic isolate)	Central Asian
Silk Road (founder/genetic isolate)	Other
Singaporean Chinese	East Asian
Solomon Islander	Oceanian
Sorbian (founder/genetic isolate)	European
South African Afrikaner	European
South African coloured	Other
South Asian	South Asian
South East Asian	South East Asian
South Indian	South Asian
South Tyrolean (founder/genetic isolate)	European
Southern European	European
Spanish	European
Split (founder/genetic isolate)	European
Sri Lankan Sinhalese	South Asian
Sub-Saharan African	Sub-Saharan African
Surinamese	Other
Taiwanese Han	East Asian
Talana (founder/genetic isolate)	European
Tanzanian	Sub-Saharan African
Tatar	Other
Thai	South East Asian
Thai-Chinese	South Asian
Tibetan	East Asian
Tunisian	Greater Middle Eastern
Turkish	Other
Turkish, Surinamese, Dutch Antillean, Moroccan, Cape Verdian and other ancestry cases	Greater Middle Eastern, Other, NR
Uygur Chinese	East Asian
Val Borbera (founder/genetic isolate)	European
Vietnamese	South East Asian
Vietnamese-Korean	South East Asian, East Asian
Vis (founder/genetic isolate)	European
West African	Sub-Saharan African
Western European	European
Yoruban	Sub-Saharan African
A free-text descriptor may map to more than one category. Assignments are made based on information provided by the author of the study under curation. This list includes descriptors in the Catalog up to January 2017.
