# Supplementary material for: A standardized framework for representation of ancestry data in genomics studies, with application to the NHGRI-EBI GWAS Catalog
Source: Genome Biol. 2018 Feb 15;19:21. doi: 10.1186/s13059-018-1396-2 (PMC5815218; doi:10.1186/s13059-018-1396-2)
Supplement: Supplementary file 4 — Table S3. Specific examples to illustrate the application of the framework to the GWAS Catalog. (XLSX 70 kb) [file 13059_2018_1396_MOESM4_ESM.xlsx]

## Sheet: Sheet1
Supplementary Table 3. Specific examples to illustrate the application of the framework to the GWAS Catalog .
Ancestry descriptor provided by the author	Detailed description	Ancestry category	Country of Recruitment	Notes
Saudis of Arab descent, ethnic Arab, Middle Eastern population	2,563 Saudi Arab ancestry cases, 1,868 Saudi Arab ancestry controls	Greater Middle Eastern	Saudi Arabia	The author provided: 1. ancestry descriptor, 2. country of recruitment and 3. category.
Korean inviduals, population-based cohorts in the regions of Anseong and Ansan	8,842 Korean ancestry individuals	East Asian	Republic of Korea	The author provided: 1. descriptor and 2. country of recruitment, but did not provide category. Curator assigned category based on detailed description provided by the author.
"Oriental"	90 Oriental ancestry cases	Asian unspecified	Not Reported	The author provided: 1. descriptor, but did not indicate country of recruitment or ancestry category. Curator assigned category based on the detailed descriptor. Note that the descriptor "Oriental" was the only ancestry-related descriptor provided by the author., and therefore, it was used in the detailed descriptor.
population-based study that investigates 14,926 inhabitants of Rotterdam;	2,946 individuals	Not Reported	Netherlands	The author only provided: 1. country of recruitment information. Curators consulted the CIA Factbook and other sources. There is no one category that covers >90% of the population in the Netherlands. Therefore, absent an ancestry descriptor, country information alone does not allow the assignment of a category.
a group of Nepalese pilgrims; Subjects were of self-identified Nepalese ancestry	43 Nepalese cases, 56 Nepalese controls	Asian unspecified	Nepal	The author provided descriptor and country of recruitment, but assigning a category required review of a population genetics publication. Genetic analysis of populations in Nepal showed substructure and admixture. Thus, curator prefered to use the broader term "Asian unspecified", rather than any of the specific Asian categories (PMID 28103797).
multi-ancestry cohort, including Caucasians, Black and Latinos	2,547 European, Black and Latino individuals	European, African unspecified, Hispanic or Latin American	Not Reported	The author indicated that multiple ancestries were included in the GWAS and provided some ancestry information, but did not provide the sample size for each ancestry utilised in the analysis. Curators were not able to generate an informative detailed description.
mutli-ancestry cohort	1200 individuals	Not Reported	Not Reported	The author indicated that multiple ancestries were included in the GWAS but did not provide any other relevant information. Curators were not able to describe the ancestry of this sample.
a case-control sample of Val Borbera individuals, from a gentically isolated population	1,505 Val Borbera (founder/genetic isolate) cases, 2,553 Val Borbera (founder/genetic isolate) controls	Other	Not Reported	The author provided an ethnic descriptor and information suggesting that the population is genetically isolated or a founder population, but did not provide ancestry information, country of recruitment or an ancestry category. Curators were not able to infer the ancestry and therefore the "Other" category was selected.
no descriptor provided, but source is cited	(see Medland, 2010)	Not Reported	NR	The author cited a source, rather than providing detailed information about the samples included in the study. Curators noted the source in the Catalog, but did not use that information to infer the ancestry.
no descriptor provided, but country is mentioned	3,578 cases, 4,218 controls	Not Reported	Sweden	At the time of curation, neither the CIA Factbook nor population genetics studies were able to provide evidence of the ancestral background of the majority of individuals in Sweden. Demographic information from the country indicated the number of individuals born in Sweden and those "foreign born", but there was no information on the ancestry of the majority of individuals residing in the country…
In the process of generating detailed descriptions for the over 3,000 publications included in the GWAS Catalog, we observed that the amount of relevant information provided by authors varied. Sometimes author-reported data was sufficient. At other times, curators had to consult other sources. This table provides illustrative examples of how curators applied the framework.
