# Supplementary material for: A standardized framework for representation of ancestry data in genomics studies, with application to the NHGRI-EBI GWAS Catalog
Source: Genome Biol. 2018 Feb 15;19:21. doi: 10.1186/s13059-018-1396-2 (PMC5815218; doi:10.1186/s13059-018-1396-2)
Supplement: Supplementary file 5 — Table S4. HapMap Project and 1000 Genomes Project populations with assigned ancestry category. (XLSX 27 kb) [file 13059_2018_1396_MOESM5_ESM.xlsx]

## Sheet: Sheet1
Supplementary table 4. HapMap Project and 1000 Genomes Project populations with assigned ancestry category.
Population cohort	Ancestry category	Country of recruitment	Country of origin	Additional information
1000GENOMES phase 3
AFR	African unspecified
ACB	African American or Afro-Caribbean	Barbados	Barbados	African Caribbean in Barbados
ASW	African American or Afro-Caribbean	U.S.	U.S.	African Ancestry in SW USA
ESN	Sub-Saharan African	Nigeria		Esan in Nigeria
LWK	Sub-Saharan African	Kenya		Luhya in Webuye, Kenya
GWD	Sub-Saharan African	The Gambia		Gambian in Western Division - Mandinka
MSL	Sub-Saharan African	Sierra Leone		Mende in Sierra Leone
YRI	Sub-Saharan African	Nigeria		Yoruba in Ibadan, Nigeria
AMR	Hispanic or Latin American
CLM	Hispanic or Latin American	Colombia	Colombia	Colombian
MXL	Hispanic or Latin American	U.S.	Mexico	Mexican Ancestry in Los Angeles, CA, USA
PEL	Hispanic or Latin American	Peru	Peru	Peruvian in Lima
PUR	Hispanic or Latin American	Puerto Rico	Puerto Rico	Puerto Rican
EAS	East Asian
CDX	East Asian	China		Dai Chinese in Xishuangbanna
CHB	East Asian	China		Han Chinese in Beijing, China
CHS	East Asian	China		Han Chinese South, China
JPT	East Asian	Japan	Japan	Japanese in Tokyo, Japan
KHV	South East Asian	Vietnam		Kinh in Ho Chi Minh City, Vietnam
EUR	European
CEU	European	U.S.		Northern and Western European
FIN	European	Finland	Finland	Finnish
GBR	European	U.K.	U.K.	British
IBS	European	Spain	Spain	Iberian
TSI	European	Italy		Toscani in Italia
SAS	South Asian
BEB	South Asian	Bangladesh		Bengali in Bangladesh
GIH	South Asian	U.S.	India	Gujarati Indians in Houston, Texas, USA
ITU	South Asian	U.K.		Indian Telugu in the UK
PJL	South Asian	Pakistan		Punjabi in Lahore, Pakistan
STU	South Asian	U.K.		Sri Lankan Tamil in the UK
HapMap phase 3
ASW	African American or Afro-Caribbean	U.S.	U.S.	African Ancestry in SW USA
CHB	East Asian	China		Han Chinese in Beijing, China
CHD	East Asian	U.S.		Chinese in Metropolitan Denver, CO, USA
GIH	South Asian	U.S.	India	Gujarati Indians in Houston, Texas, USA
LWK	Sub-Saharan African	Kenya		Luhya in Webuye, Kenya
MXL	Hispanic or Latin American	U.S.	Mexico	Mexican Ancestry in Los Angeles, CA, USA
MKK	Sub-Saharan African	Kenya		Maasai in Kinyawa, Kenya
TSI	European	Italy		Toscani in Italia
CEU	European	U.S.		Northern and Western European
JPT	East Asian	Japan	Japan	Japanese in Tokyo, Japan
YRI	Sub-Saharan African	Nigeria		Yoruba in Ibadan, Nigeria
Ancestry category, country of recruitment, country of origin and additional information have been assigned to each of these populations following the GWAS Catalog ancestry framework. The framework was applied to summary information for each of these populations found on the Coriell Institute website (https://catalog.coriell.org/).
